# Supplementary material for: Artificial Intelligence and Machine Learning in the Diagnosis and Management of Gastroenteropancreatic Neuroendocrine Neoplasms—A Scoping Review
Source: Diagnostics (Basel). 2022 Mar 31;12(4):874. doi: 10.3390/diagnostics12040874 (PMC9027316; doi:10.3390/diagnostics12040874)
Supplement: Supplementary file 1 [file diagnostics-12-00874-s001.zip › Table S1.xlsx]

## Sheet: Data
First author	Year of publication	Country of origin	DOI / PMCID	Study design	Prognostic/diagnostic	Classification/regression	NET type	Dataset(s) (N) (patients)	Input (predictors)	Output (outcomes)	Tested AI algortihm(s)	Training set source	Training set (N)	Cross-validation	Accuracy	F1 score	AUC	95% CI min	95% CI max	Test set source	Test set (N)	Accuracy	F1 score	AUC	95% CI min	95% CI max	Comparator	Internal validation	Comparator source	Comparator set (N)	Accuracy	F1 score	AUC	95% CI min	95% CI max	External validation	Comparator source	Comparator set (N)	Accuracy	F1 score	AUC	95% CI min	95% CI max
Bevilacqua A	2021	Italy	10.3390/diagnostics11050870	Prospective	Prognostic	Classification	Pancreas	51	histology; biopsy; radiomics features from SUV maps	Tumor grade (G1 vs. G2)	LDA - model A	Histology samples	25		0.88		0.94	0.74	0.99	Biopsy samples	26	0.85		0.9	0.62	1
Bevilacqua A	2021	Italy	10.3390/diagnostics11050870	Prospective	Prognostic	Classification	Pancreas	51	histology; biopsy; radiomics features from SUV maps	Tumor grade (G1 vs. G2)	LDA - model B	Biopsy samples	26		0.81		0.87	0.57	0.99	Histology samples	25	0.88		0.92	0.75	0.99
Bevilacqua A	2021	Italy	10.3390/diagnostics11050870	Prospective	Prognostic	Classification	Pancreas	51	histology; biopsy; radiomics features from SUV maps	Tumor grade (G1 vs. G2)	LDA - model C	Whole cohort	51	3-fold x100			0.93	0.926	0.934	Whole cohort	51			0.87	0.863	0.877
Chen K	2018	USA	10.1016/S1470-2045(20)30323-5	Retrospective	Prognostic	Classification	Pancreas	112	size; serum CA 19-9; homogeneity; border; shape; vascular architecture classification on EUS	Tumor grade (G1/2 vs. G3)	DT									Imaging (EUS)	93			0.8792
Chen K	2018	USA	10.1016/S1470-2045(20)30323-5	Retrospective	Prognostic	Classification	Pancreas	112	size; serum CA 19-9; homogeneity; border; shape; vascular architecture classification on EUS	Tumor grade (G1/2 vs. G3)	RF									Imaging (EUS)	93			0.9972
Chen K	2018	USA	10.1016/S1470-2045(20)30323-5	Retrospective	Prognostic	Classification	Pancreas	112	size; serum CA 19-9; homogeneity; border; shape; vascular architecture classification on EUS	Tumor grade (G1/2 vs. G3)	SVM									Imaging (EUS)	93			0.9412
Chen K	2018	USA	10.1016/S1470-2045(20)30323-5	Retrospective	Prognostic	Classification	Pancreas	112	size; serum CA 19-9; homogeneity; border; shape; vascular architecture classification on EUS	Tumor grade (G1/2 vs. G3)	LR									Imaging (EUS)	93			0.926
Chen K	2018	USA	10.1016/S1470-2045(20)30323-5	Retrospective	Prognostic	Classification	Pancreas	112	size; serum CA 19-9; homogeneity; border; shape; vascular architecture classification on EUS	Tumor grade (G1/2 vs. G3)	NN									Imaging (EUS)	93			0.9507
Cheng X	2021	China	10.3389/fsurg.2021.745220	Retrospective	Prognostic	Classification	Rectum	10580	age; gender; race; histologic type; tumor size; tumor number; summary stage; surgical treatment	5-year survival	SVC	Database (SEER 2001-2009)	7380	10-fold			0.8	0.78	0.82	Database (PUMCH)	68
Cheng X	2021	China	10.3389/fsurg.2021.745220	Retrospective	Prognostic	Classification	Rectum	10580	age; gender; race; histologic type; tumor size; tumor number; summary stage; surgical treatment	5-year survival	Nu-SVC	Database (SEER 2001-2009)	7380	10-fold			0.79	0.78	0.81	Database (PUMCH)	68
Cheng X	2021	China	10.3389/fsurg.2021.745220	Retrospective	Prognostic	Classification	Rectum	10580	age; gender; race; histologic type; tumor size; tumor number; summary stage; surgical treatment	5-year survival	RF	Database (SEER 2001-2009)	7380	10-fold			0.85	0.83	0.86	Database (PUMCH)	68
Cheng X	2021	China	10.3389/fsurg.2021.745220	Retrospective	Prognostic	Classification	Rectum	10580	age; gender; race; histologic type; tumor size; tumor number; summary stage; surgical treatment	5-year survival	AdaBoost	Database (SEER 2001-2009)	7380	10-fold			0.84	0.83	0.85	Database (PUMCH)	68
Cheng X	2021	China	10.3389/fsurg.2021.745220	Retrospective	Prognostic	Classification	Rectum	10580	age; gender; race; histologic type; tumor size; tumor number; summary stage; surgical treatment	5-year survival	NB	Database (SEER 2001-2009)	7380	10-fold			0.78	0.76	0.8	Database (PUMCH)	68
Cheng X	2021	China	10.3389/fsurg.2021.745220	Retrospective	Prognostic	Classification	Rectum	10580	age; gender; race; histologic type; tumor size; tumor number; summary stage; surgical treatment	5-year survival	XGB	Database (SEER 2001-2009)	7380	10-fold			0.87	0.86	0.88	Database (PUMCH)	68			0.89	0.77	1	XGB		SEER database 2010-2017	1797			0.9	0.89	0.92		Peking Union Medical College Hospital database	68			0.89	0.77	1
Cheng X	2021	China	10.3389/fsurg.2021.745220	Retrospective	Prognostic	Classification	Rectum	10580	age; gender; race; histologic type; tumor size; tumor number; summary stage; surgical treatment	5-year survival																	AJCC 7th Ed.		SEER database 2010-2017	1797			0.78	0.76	0.8		Peking Union Medical College Hospital database	68			0.83	0.66	0.99
Drozdov I	2009	USA	10.1002/cncr.24180	Prospective	Diagnostic	Classification	Primary small intestine (N=36); liver metastatic (N=17)	110	MAGE-D2; MTA1; NAP1L1; Ki-67; survivin; FZD7; Kiss1; NRP2; CgA13-19	Normal EC vs. primary SI-NETs	SVM	Histology samples	73	10-fold	0.77					Histology samples - normal EC (N=17); localized SI NETS (N=8); malignant SI NETs (N=12)	37	0.76
Drozdov I	2009	USA	10.1002/cncr.24180	Prospective	Diagnostic	Classification	Primary small intestine (N=36); liver metastatic (N=17)	110	MAGE-D2; MTA1; NAP1L1; Ki-67; survivin; FZD7; Kiss1; NRP2; CgA13-19	Prediction of primary SI-NET subtypes	DT	Histology samples	73	10-fold	WDNETs: 0.82; WDNECs: 0.64; PDNETs: 0.63					Histology samples - normal EC (N=17); localized SI NETS (N=8); malignant SI NETs (N=12)	37	localized NETs: 0.63; malignant NETs: 0.83
Drozdov I	2009	USA	10.1002/cncr.24180	Prospective	Prognostic	Classification	Primary small intestine (N=36); liver metastatic (N=17)	110	MAGE-D2; MTA1; NAP1L1; Ki-67; survivin; FZD7; Kiss1; NRP2; CgA13-19	Metastatic potential	Perceptron	Histology samples	73		1
Fehrenbach U	2021	Germany	10.3390/cancers13112726	Prospective	Prognostic	Classification	Liver	182 pts/344 MRIs	ΔrelNELM	MCC evaluation of therapeutic response	AI (not specified)	Imaging (Gd-EOB MRI)	149pts/278 MRIs				1			Imaging (Gd-EOB MRI)	33 pts/66 MRIs
Fehrenbach U	2021	Germany	10.3390/cancers13112726	Prospective	Prognostic	Classification	Liver	182 pts/344 MRIs	ΔrelHTL	MCC evaluation of therapeutic response	AI (not specified)	Imaging (Gd-EOB MRI)	149pts/278 MRIs				1			Imaging (Gd-EOB MRI)	33 pts/66 MRIs
Fehrenbach U	2021	Germany	10.3390/cancers13112726	Prospective	Prognostic	Classification	Liver	182 pts/344 MRIs	ΔabsNELM	MCC evaluation of therapeutic response	AI (not specified)	Imaging (Gd-EOB MRI)	149pts/278 MRIs				0.908			Imaging (Gd-EOB MRI)	33 pts/66 MRIs
Fehrenbach U	2021	Germany	10.3390/cancers13112726	Prospective	Prognostic	Classification	Liver	182 pts/344 MRIs	ΔabsHTL	MCC evaluation of therapeutic response	AI (not specified)	Imaging (Gd-EOB MRI)	149pts/278 MRIs				0.926			Imaging (Gd-EOB MRI)	33 pts/66 MRIs
Gao X	2019	China	10.1007/s11548-019-02070-5	Prospective	Prognostic	Classification	Pancreas	106	synthetic MRI images generated by GAN	Tumor grade	CNN	Imaging (MRI)	96	5-fold	0.855*		0.915*	0.903	0.9228	Imaging (MRI)	10	0.824*		0.893*	0.8861	0.9118
Govind D	2020	USA	10.1038/s41598-020-67880-z	Prospective	Prognostic	Classification	GI	50	heat-map of single-stain WSI	Tumor grade	deep-SKIE	Histology samples	50		0.959					Histology samples	50	0.9098
Govind D	2020	USA	10.1038/s41598-020-67880-z	Prospective	Prognostic	Classification	GI	50	heat-map of double-stain WSI	Tumor grade	deep-SKIE	Histology samples	50		0.9837					Histology samples	50	0.8484
Govind D	2020	USA	10.1038/s41598-020-67880-z	Prospective	Prognostic	Classification	GI	50	virtual DS images generated from SS by GAN	Tumor grade	SKIE (GAN-based)									Histology samples	50
Govind D	2020	USA	10.1038/s41598-020-67880-z	Prospective	Prognostic	Classification	GI	50	virtual DS images generated from SS by GAN	Tumor grade	deep-SKIE (GAN-based)									Histology samples	50	0.8708
Han X	2021	China	10.3389/fonc.2021.606677	Retrospective	Diagnostic	Classification	Pancreas	120 (66 cystadenomas; 54 PNETS)	48 radiomics features split in 6 matrices	Tumor type identification (cystadenoma vs. PNET)	LDA	Imaging (CT)	96	10-fold x1000						Imaging (CT)	24	0.917*	0.894*	0.947*
Han X	2021	China	10.3389/fonc.2021.606677	Retrospective	Diagnostic	Classification	Pancreas	120 (66 cystadenomas; 54 PNETS)	48 radiomics features split in 6 matrices	Tumor type identification (cystadenoma vs. PNET)	SVM	Imaging (CT)	96	10-fold x1000						Imaging (CT)	24	0.908*	0.886*	0.972*
Han X	2021	China	10.3389/fonc.2021.606677	Retrospective	Diagnostic	Classification	Pancreas	120 (66 cystadenomas; 54 PNETS)	48 radiomics features split in 6 matrices	Tumor type identification (cystadenoma vs. PNET)	RF	Imaging (CT)	96	10-fold x1000						Imaging (CT)	24	0.992*	0.989*	0.997*
Han X	2021	China	10.3389/fonc.2021.606677	Retrospective	Diagnostic	Classification	Pancreas	120 (66 cystadenomas; 54 PNETS)	48 radiomics features split in 6 matrices	Tumor type identification (cystadenoma vs. PNET)	AdaBoost	Imaging (CT)	96	10-fold x1000						Imaging (CT)	24	0.975*	0.977*	0.990*
Han X	2021	China	10.3389/fonc.2021.606677	Retrospective	Diagnostic	Classification	Pancreas	120 (66 cystadenomas; 54 PNETS)	48 radiomics features split in 6 matrices	Tumor type identification (cystadenoma vs. PNET)	KNN	Imaging (CT)	96	10-fold x1000						Imaging (CT)	24	0.975*	0.967*	0.983*
Han X	2021	China	10.3389/fonc.2021.606677	Retrospective	Diagnostic	Classification	Pancreas	120 (66 cystadenomas; 54 PNETS)	48 radiomics features split in 6 matrices	Tumor type identification (cystadenoma vs. PNET)	GNB	Imaging (CT)	96	10-fold x1000						Imaging (CT)	24	0.975*	0.971*	0.986*
Han X	2021	China	10.3389/fonc.2021.606677	Retrospective	Diagnostic	Classification	Pancreas	120 (66 cystadenomas; 54 PNETS)	48 radiomics features split in 6 matrices	Tumor type identification (cystadenoma vs. PNET)	LR	Imaging (CT)	96	10-fold x1000						Imaging (CT)	24	0.708*	0.633*	0.946*
Han X	2021	China	10.3389/fonc.2021.606677	Retrospective	Diagnostic	Classification	Pancreas	120 (66 cystadenomas; 54 PNETS)	48 radiomics features split in 6 matrices	Tumor type identification (cystadenoma vs. PNET)	GBDT	Imaging (CT)	96	10-fold x1000						Imaging (CT)	24	0.983*	0.981*	0.993*
Han X	2021	China	10.3389/fonc.2021.606677	Retrospective	Diagnostic	Classification	Pancreas	120 (66 cystadenomas; 54 PNETS)	48 radiomics features split in 6 matrices	Tumor type identification (cystadenoma vs. PNET)	DT	Imaging (CT)	96	10-fold x1000						Imaging (CT)	24	0.992*	0.989*	0.990*
Huang B	2021	China	10.1109/JBHI.2020.3043236	Retrospective	Prognostic	Classification	Pancreas	124	number of image slices in the MRI volume of a lesion; number of patients in the training dataset; number of semantic feature maps of a lesion; number of slices in one cluster; number of all slices in the MRI volume of a patient	Tumor grade	DFSR									Imaging (MRI)	124	0.93	0.917	0.919	0.816	0.975
Huang B	2021	China	10.1109/JBHI.2020.3043236	Retrospective	Prognostic	Classification	Pancreas	124	number of image slices in the MRI volume of a lesion; number of patients in the training dataset; number of semantic feature maps of a lesion; number of slices in one cluster; number of all slices in the MRI volume of a patient	Tumor grade																	Radiomics			124	0.649	0.63	0.688	0.552	0.804
Huang B	2021	China	10.1109/JBHI.2020.3043236	Retrospective	Prognostic	Classification	Pancreas	124	number of image slices in the MRI volume of a lesion; number of patients in the training dataset; number of semantic feature maps of a lesion; number of slices in one cluster; number of all slices in the MRI volume of a patient	Tumor grade																	SRR												0.754	0.72	0.796	0.669	0.891
Huang B	2021	China	10.1109/JBHI.2020.3043236	Retrospective	Prognostic	Classification	Pancreas	124	number of image slices in the MRI volume of a lesion; number of patients in the training dataset; number of semantic feature maps of a lesion; number of slices in one cluster; number of all slices in the MRI volume of a patient	Tumor grade																	VGG-16												0.737	0.681	0.753	0.621	0.858
Huang B	2021	China	10.1109/JBHI.2020.3043236	Retrospective	Prognostic	Classification	Pancreas	124	number of image slices in the MRI volume of a lesion; number of patients in the training dataset; number of semantic feature maps of a lesion; number of slices in one cluster; number of all slices in the MRI volume of a patient	Tumor grade																	ResNet												0.737	0.681	0.761	0.63	0.864
Huang B	2021	China	10.1109/JBHI.2020.3043236	Retrospective	Prognostic	Classification	Pancreas	124	number of image slices in the MRI volume of a lesion; number of patients in the training dataset; number of semantic feature maps of a lesion; number of slices in one cluster; number of all slices in the MRI volume of a patient	Tumor grade																	EfficientNet												0.719	0.666	0.71	0.575	0.823
Huang B	2021	China	10.1109/JBHI.2020.3043236	Retrospective	Prognostic	Classification	Pancreas	124	number of image slices in the MRI volume of a lesion; number of patients in the training dataset; number of semantic feature maps of a lesion; number of slices in one cluster; number of all slices in the MRI volume of a patient	Tumor grade																	DenseNet												0.72	0.704	0.771	0.641	0.872
Huang B	2021	China	10.1109/JBHI.2020.3043236	Retrospective	Prognostic	Classification	Pancreas	124	number of image slices in the MRI volume of a lesion; number of patients in the training dataset; number of semantic feature maps of a lesion; number of slices in one cluster; number of all slices in the MRI volume of a patient	Tumor grade																	DLR1												0.807	0.744	0.834	0.712	0.919
Huang B	2021	China	10.1109/JBHI.2020.3043236	Retrospective	Prognostic	Classification	Pancreas	124	number of image slices in the MRI volume of a lesion; number of patients in the training dataset; number of semantic feature maps of a lesion; number of slices in one cluster; number of all slices in the MRI volume of a patient	Tumor grade																	Ning method												0.772	0.735	0.799	0.671	0.893
Huang B	2021	China	10.1109/JBHI.2020.3043236	Retrospective	Prognostic	Classification	Pancreas	124	number of image slices in the MRI volume of a lesion; number of patients in the training dataset; number of semantic feature maps of a lesion; number of slices in one cluster; number of all slices in the MRI volume of a patient	Tumor grade																	Chaddad method												0.772	0.723	0.769	0.638	0.87
Huang B	2021	China	10.1109/JBHI.2020.3043236	Retrospective	Prognostic	Classification	Pancreas	124	number of image slices in the MRI volume of a lesion; number of patients in the training dataset; number of semantic feature maps of a lesion; number of slices in one cluster; number of all slices in the MRI volume of a patient	Tumor grade																	DRFs												0.79	0.76	0.84	0.719	0.924
Huang B	2021	China	10.1109/JBHI.2020.3043236	Retrospective	Prognostic	Classification	Pancreas	124	number of image slices in the MRI volume of a lesion; number of patients in the training dataset; number of semantic feature maps of a lesion; number of slices in one cluster; number of all slices in the MRI volume of a patient	Tumor grade																	DLR2												0.877	0.837	0.824	0.7	0.912
Huang B	2021	China	10.1109/JBHI.2021.3070708	Retrospective	Prognostic	Classification	Pancreas	98	167 radiomics features	Tumor grade	LR	Imaging (CT)	80		0.76		0.76	0.65	0.85	Imaging (CT)	18	0.91		0.87	0.65	0.97	manual segmentation		Imaging (CT)	80	0.76		0.72	0.65	0.85		Imaging (CT)	18	0.76		0.83	0.6	0.96
Huang B	2021	China	10.1109/JBHI.2021.3070708	Retrospective	Prognostic	Classification	Pancreas	98	167 radiomics features	Tumor grade	SVM	Imaging (CT)	80		0.73		0.71	0.59	0.8	Imaging (CT)	18	0.71		0.72	0.49	0.9	manual segmentation		Imaging (CT)	80	0.86		0.8	0.69	0.88		Imaging (CT)	18	0.86		0.8	0.57	0.94
Huang B	2021	China	10.1109/JBHI.2021.3070708	Retrospective	Prognostic	Classification	Pancreas	98	167 radiomics features	Tumor grade	RF	Imaging (CT)	80		0.68		0.73	0.62	0.82	Imaging (CT)	18	0.81		0.73	0.49	0.9	manual segmentation		Imaging (CT)	80	0.81		0.79	0.68	0.87		Imaging (CT)	18	0.91		0.76	0.53	0.92
Huang B	2021	China	10.1109/JBHI.2021.3070708	Retrospective	Prognostic	Classification	Pancreas	98	167 radiomics features	Tumor grade	GBDT	Imaging (CT)	80		0.59		0.66	0.54	0.76	Imaging (CT)	18	0.67		0.74	0.5	0.9	manual segmentation		Imaging (CT)	80	0.83		0.7	0.59	0.8		Imaging (CT)	18	0.86		0.79	0.55	0.93
Huang B	2021	China	10.1109/JBHI.2021.3070708	Retrospective	Prognostic	Classification	Pancreas	72	167 radiomics features	Disease recurrence	LR									Imaging (CT)	72	0.72		0.78	0.68	0.87	manual segmentation										Imaging (CT)	72	0.84		0.76	0.66	0.86
Huang B	2021	China	10.1109/JBHI.2021.3070708	Retrospective	Prognostic	Classification	Pancreas	72	167 radiomics features	Disease recurrence	SVM									Imaging (CT)	72	0.66		0.7	0.59	0.8	manual segmentation										Imaging (CT)	72	0.72		0.73	0.62	0.83
Huang B	2021	China	10.1109/JBHI.2021.3070708	Retrospective	Prognostic	Classification	Pancreas	72	167 radiomics features	Disease recurrence	RF									Imaging (CT)	72	0.74		0.76	0.66	0.85	manual segmentation										Imaging (CT)	72	0.74		0.71	0.6	0.81
Huang B	2021	China	10.1109/JBHI.2021.3070708	Retrospective	Prognostic	Classification	Pancreas	72	167 radiomics features	Disease recurrence	GBDT									Imaging (CT)	72	0.74		0.73	0.62	0.83	manual segmentation										Imaging (CT)	72	0.74		0.72	0.6	0.82
Ito H	2020	Japan	10.4251/wjgo.v12.i11.1311	Retrospective	Diagnostic	Classification	Colon & rectum	184	15 scattered light intensity shifts of Raman spectrum (corresponding to nucleic acids, proteins and lipids)	Tumor type identification (cancer; NET; adenoma; hyperplastic polyp; other)	BT	Serum samples	184 (2 NETs)
Kidd M	2021	USA	10.1159/000508573	Retrospective	Prognostic	Classification	Multiple	361	47 NETest genes split in 14 omes (gene clusters)	Define NET omic signature
Kidd M	2021	USA	10.1159/000508573	Retrospective	Prognostic	Classification	Multiple	361	47 NETest genes split in 14 omes (gene clusters)	Define NET omic signature
Kidd M	2021	USA	10.1159/000508573	Prospective	Prognostic	Classification	Multiple	88	NETest split in 8 omes	Disease progression	DT									Database (RegisterNET)	88	0.705
Kidd M	2021	USA	10.1159/000508573	Prospective	Prognostic	Classification	Multiple	88	6 novel omes (gene clusters)	Disease progression	DT									Database (RegisterNET)	88	0.693
Kidd M	2021	USA	10.1159/000508573	Prospective	Prognostic	Classification	Multiple	88	NETest + novel omes (14 omes)	Disease progression	DT									Database (RegisterNET)	88	0.93
Kjellman	2021	Sweden; Denmark; Norway; Finland	10.1159/000510483: 10.1159/000510483	Prospective	Diagnostic	Classification	Small intestine	135 pts/ 93 biomarkers	92 surrogate biomarkers + CgA	Tumor detection	RF - model 1	Serum samples (surrogate biomarkers + CgA)	135	5-fold	0.89		0.99	0.989	0.991
Kjellman	2021	Sweden; Denmark; Norway; Finland	10.1159/000510483: 10.1159/000510483	Prospective	Diagnostic	Classification	Small intestine	135 pts/ 92 biomarkers	top 12 biomarkers	Tumor detection	RF - model 1	Serum samples (12 top biomarkers)	135	5-fold	0.9		0.99	0.989	0.991
Kjellman	2021	Sweden; Denmark; Norway; Finland	10.1159/000510483: 10.1159/000510483	Prospective	Diagnostic	Classification	Small intestine	30 pts with CgA <5.3 nmol/L / 92 biomarkers	92 biomarkers	Tumor detection	RF - model 2	Serum samples (92 biomarkers)	30	5-fold	0.89		0.97	0.959	0.981
Klimov S	2021	USA	10.3389/fonc.2020.593211	Retrospective	Diagnostic	Classification	Pancreas	89 pts/104 slides/509,048 tiles	normal parenchyma; fat; stroma; cancer/stroma mix; PNET	Tissue annotations	CNN	Histology samples (WSI tiles)	466072	5-fold	0.928					Histology samples (tiles)	42976		max (cancer; normal): 0.95; min (cancer/stroma mix): 0.68
Klimov S	2021	USA	10.3389/fonc.2020.593211	Retrospective	Prognostic	Classification	Pancreas	89 pts/104 slides/509,048 tiles	mets; no mets	Metastatic probability	CNN	Histology samples (classified cancer/stromal tiles)	cancer: 430,318; stroma: 211,361	5-fold		>50% probability output - cancer: 0.64; stroma: 0.60 // 99.99% probability output - cancer: 0.83; stroma: 0.72
Klimov S	2021	USA	10.3389/fonc.2020.593211	Retrospective	Prognostic	Classification	Pancreas	89 pts/104 slides/509,048 tiles	aggreagated metastatic probability features	Patient metastatic risk groups (high vs. low)	18 different models (machine leanring "zoo")	Histology samples (WSI)		leave-one-out	0.808*
Liu Y	2014	USA	10.1016/j.media.2014.02.005.	Prospective	Prognostic	Classification	Pancreas	6	radiomics features: ICVF (RMSD and AICVFD); tumor ASD; tumor RVD	Tumor growth prediction	RDM	Imaging (CT+FDG-PET)
Luo Y	2019	China	10.1159/000503291	Retrospective	Prognostic	Classification	Pancreas	112	arterial phase	Tumor grade (G1/2 vs. G3)	CNN	Imaging (CT)	93 (Hospital I)	8-fold	0.731		0.81	0.71	0.88	Imaging (CT)	19 (Hospital II)	0.821		0.82
Luo Y	2019	China	10.1159/000503291	Retrospective	Prognostic	Classification	Pancreas	112	venous phase	Tumor grade (G1/2 vs. G3)	CNN	Imaging (CT)	93 (Hospital I)	8-fold	0.634		0.57	0.46	0.67
Luo Y	2019	China	10.1159/000503291	Retrospective	Prognostic	Classification	Pancreas	112	arterial/venous phase	Tumor grade (G1/2 vs. G3)	CNN	Imaging (CT)	93 (Hospital I)	8-fold	0.699		0.7	0.593	0.79
Luo Y	2019	China	10.1159/000503291	Retrospective	Prognostic	Classification	Pancreas	112	arterial phase	Tumor grade (G1/2 vs. G3)	CNN																CNN		Imaging (CT)	91 (Hospital I)	0.725		0.8	0.7	0.88
Luo Y	2019	China	10.1159/000503291	Retrospective	Prognostic	Classification	Pancreas	112	arterial phase	Tumor grade (G1/2 vs. G3)	LR																LR		Imaging (CT)	91 (Hospital I)	0.725		0.72	0.62	0.81
Luo Y	2019	China	10.1159/000503291	Retrospective	Prognostic	Classification	Pancreas	112	arterial phase	Tumor grade (G1/2 vs. G3)	RF																RF		Imaging (CT)	91 (Hospital I)	0.703		0.72	0.62	0.81
Luo Y	2019	China	10.1159/000503291	Retrospective	Prognostic	Classification	Pancreas	112	arterial phase	Tumor grade (G1/2 vs. G3)	SVM																SVM		Imaging (CT)	91 (Hospital I)	0.714		0.8	0.71	0.88
Nanayakkara J	2020	USA	10.1093/narcan/zcaa009	Retrospective	Diagnostic	Classification	Pancreas	335 miRNA expression profiles	17 miRNAs	Tumor type identification	data mining									miRNA samples (overall)	221	0.98
Nanayakkara J	2020	USA	10.1093/narcan/zcaa009	Retrospective	Diagnostic	Classification	Pancreas	335 miRNA expression profiles	17 miRNAs	Tumor type identification	data mining									miRNA samples (GEP)	81	0.99
Nguyen VX	2010	USA	10.7863/jum.2010.29.9.1345	Retrospective	Diagnostic	Classification	Pancreas	111 ROIs	228 statistical parameters	Tumor type identification	ANN	Imaging (EUS)	50% of the data							Imaging (EUS)	remainder 50% of data			0.89
Niazi MKK	2018	USA	10.1371/journal.pone.0195621	Retrospective	Diagnostic	Classification	Pancreas	33 Ki-67 stained WSIs	WSI	Tumor detection	Inception v3-C1 (type of CNN)									Histology samples	30	0.993		0.97271			AlexNet-C1		Histology samples	30	0.872		0.86757
Niazi MKK	2018	USA	10.1371/journal.pone.0195621	Retrospective	Diagnostic	Classification	Pancreas	33 Ki-67 stained WSIs	WSI	Tumor detection	Inception v3-C2 (type of CNN)									Histology samples	30	0.962		0.93907			AlexNet-C2		Histology samples	30	0.871		0.86376
Niazi MKK	2018	USA	10.1371/journal.pone.0195621	Retrospective	Diagnostic	Classification	Pancreas	33 Ki-67 stained WSIs	WSI	Tumor detection	Bootstrapped Inception v3-C1									Histology samples	30	0.984		0.95836			Bootstrapped AlexNet-C1		Histology samples	30	0.701		0.8341
Niazi MKK	2018	USA	10.1371/journal.pone.0195621	Retrospective	Diagnostic	Classification	Pancreas	33 Ki-67 stained WSIs	WSI	Tumor detection	Bootstrapped Inception v3-C2									Histology samples	30	0.925		0.92185			Bootstrapped AlexNet-C2		Histology samples	30	0.703		0.83207
Panarelli N	2019	USA	10.1530/ERC-18-0244	Retrospective	Diagnostic	Classification	GEP	81 miRNA samples	11 miRNAs/ 4 miRNA cistrons	Tumor type identification	SVM	miRNA samples	64	10-fold	0.985					miRNA samples	17	0.944
Panarelli N	2019	USA	10.1530/ERC-18-0244	Retrospective	Diagnostic	Classification	pancreas	81 miRNA samples	11 miRNAs/ 4 miRNA cistrons	Tumor type identification	SVM	miRNA samples	20	10-fold	0.952					miRNA samples	6	0.83333
Panarelli N	2019	USA	10.1530/ERC-18-0244	Retrospective	Diagnostic	Classification	ileum	81 miRNA samples	11 miRNAs/ 4 miRNA cistrons	Tumor type identification	SVM	miRNA samples	25	10-fold	1					miRNA samples	6	1
Panarelli N	2019	USA	10.1530/ERC-18-0244	Retrospective	Diagnostic	Classification	appendix	81 miRNA samples	11 miRNAs/ 4 miRNA cistrons	Tumor type identification	SVM	miRNA samples	12	10-fold	1					miRNA samples	3	1
Panarelli N	2019	USA	10.1530/ERC-18-0244	Retrospective	Diagnostic	Classification	rectum	81 miRNA samples	11 miRNAs/ 4 miRNA cistrons	Tumor type identification	SVM	miRNA samples	1	10-fold	1					miRNA samples	2	1
Redemann J	2020	USA	10.4103/jpi.jpi_37_20	Retrospective	Diagnostic	Classification	Appendix	215 slides	H&E; PPAX8; CDX2; SATB2; TTF1	Tumor type identification	CNN	Histology samples	8							Histology samples	5	0.6					IHC		Histology samples	5	1
Redemann J	2020	USA	10.4103/jpi.jpi_37_20	Retrospective	Diagnostic	Classification	Colon & rectum	215 slides	H&E; PPAX8; CDX2; SATB2; TTF1	Tumor type identification	CNN	Histology samples	27							Histology samples	18	0.94					IHC		Histology samples	15	1
Redemann J	2020	USA	10.4103/jpi.jpi_37_20	Retrospective	Diagnostic	Classification	Duodenum	215 slides	H&E; PPAX8; CDX2; SATB2; TTF1	Tumor type identification	CNN	Histology samples	13							Histology samples	8	0.8					IHC		Histology samples	6	1
Redemann J	2020	USA	10.4103/jpi.jpi_37_20	Retrospective	Diagnostic	Classification	Pancreas	215 slides	H&E; PPAX8; CDX2; SATB2; TTF1	Tumor type identification	CNN	Histology samples	23							Histology samples	15	0.31					IHC		Histology samples	15	13
Redemann J	2020	USA	10.4103/jpi.jpi_37_20	Retrospective	Diagnostic	Classification	Small intestine	215 slides	H&E; PPAX8; CDX2; SATB2; TTF1	Tumor type identification	CNN	Histology samples	26							Histology samples	17	0.88					IHC		Histology samples	16	1
Redemann J	2020	USA	10.4103/jpi.jpi_37_20	Retrospective	Diagnostic	Classification	Stomach	215 slides	H&E; PPAX8; CDX2; SATB2; TTF1	Tumor type identification	CNN	Histology samples	18							Histology samples	12	0.81					IHC		Histology samples	N/A	N/A
Redemann J	2020	USA	10.4103/jpi.jpi_37_20	Retrospective	Diagnostic	Classification	Total (incl. lung)	215 slides	H&E; PPAX8; CDX2; SATB2; TTF1	Tumor type identification	CNN	Histology samples	130							Histology samples	85	0.72					IHC		Histology samples	66	0.76
Saccomandi P	2016	Italy	10.1007/s10103-016-1948-1	Retrospective	Prognostic	Regression	Pancreas	frozen & paraffin-embedded tissue samples	thickness; refractive index; μα; μs; g	Optical properties of PNETs after laser ablation	Inverse Monte Carlo
Saftoiu A	2008	Romania; Denmark	10.1016/j.gie.2008.04.031	Prospective	Diagnostic	Classification	Pancreas	68	hue histogram values of EUS elastography	Tumor type identification (normal; chronic pancreatitis; PDAC; PNET; focal mass)	MLP	Imaging (EUS)		10-fold
Soldevilla B	2021	Spain	10.3390/cancers13112634	Prospective	Diagnostic	Classification	Not specified	145	155 metabolomic profiles	Tumor detection	OPLS-DA supervised model	Plasma samples (Arginine)	145				0.982
Soldevilla B	2021	Spain	10.3390/cancers13112634	Prospective	Diagnostic	Classification	Not specified	145	155 metabolomic profiles	Tumor detection	OPLS-DA supervised model	Plasma samples (1-Methyldiosine)	145				0.857
Soldevilla B	2021	Spain	10.3390/cancers13112634	Prospective	Diagnostic	Classification	Not specified	145	155 metabolomic profiles	Tumor detection	OPLS-DA supervised model	Plasma samples (Biliverdin)	145				0.962
Soldevilla B	2021	Spain	10.3390/cancers13112634	Prospective	Diagnostic	Classification	Not specified	145	155 metabolomic profiles	Tumor detection	OPLS-DA supervised model	Plasma samples (5-HIAA)	145				0.891
Soldevilla B	2021	Spain	10.3390/cancers13112634	Prospective	Diagnostic	Classification	Not specified	145	155 metabolomic profiles	Tumor detection	OPLS-DA supervised model	Plasma samples (Linoleoylcarnitine)	145				0.834
Soldevilla B	2021	Spain	10.3390/cancers13112634	Prospective	Diagnostic	Classification	Not specified	145	155 metabolomic profiles	Tumor detection	OPLS-DA supervised model	Plasma samples (Oleoylcarnitine)	145				0.828
Soldevilla B	2021	Spain	10.3390/cancers13112634	Prospective	Diagnostic	Classification	Not specified	145	155 metabolomic profiles	Tumor detection	OPLS-DA supervised model	Plasma samples (Sphingosine 1-Phosphate)	145				0.803
Soldevilla B	2021	Spain	10.3390/cancers13112634	Prospective	Diagnostic	Classification	Not specified	145	155 metabolomic profiles	Tumor detection	OPLS-DA supervised model	Plasma samples (HET)	145				0.846
Soldevilla B	2021	Spain	10.3390/cancers13112634	Prospective	Diagnostic	Classification	Not specified	145	155 metabolomic profiles	Tumor detection	OPLS-DA supervised model	Plasma samples (UDCA)	145				0.779
Soldevilla B	2021	Spain	10.3390/cancers13112634	Prospective	Diagnostic	Classification	Not specified	145	155 metabolomic profiles	Tumor detection	OPLS-DA supervised model	Plasma samples (UDCA 3-sulfate)	145				0.807
Song Y	2018	China	10.7150/jca.26649	Retrospective	Prognostic	Classification	Pancreas	9663315	marital status; race; gender; age; NET type; tumor size; regional extension; lymph node status; metastasis; surgery; grade	5-year survival	LR	Database (SEER 1973-2014)	3944	10-fold	~0.818					Database (SEER 1973-2014)	3944	0.815
Song Y	2018	China	10.7150/jca.26649	Retrospective	Prognostic	Classification	Pancreas	9663315	marital status; race; gender; age; NET type; tumor size; regional extension; lymph node status; metastasis; surgery; grade	5-year survival	SVM	Database (SEER 1973-2014)	3944	10-fold	~0.805					Database (SEER 1973-2014)	3944	0.807
Song Y	2018	China	10.7150/jca.26649	Retrospective	Prognostic	Classification	Pancreas	9663315	marital status; race; gender; age; NET type; tumor size; regional extension; lymph node status; metastasis; surgery; grade	5-year survival	RF	Database (SEER 1973-2014)	3944	10-fold	0.863					Database (SEER 1973-2014)	3944	0.815
Song Y	2018	China	10.7150/jca.26649	Retrospective	Prognostic	Classification	Pancreas	9663315	marital status; race; gender; age; NET type; tumor size; regional extension; lymph node status; metastasis; surgery; grade	5-year survival	DL	Database (SEER 1973-2014)	3944	10-fold	~0.830					Database (SEER 1973-2014)	3944	0.816		0.87			AJCC						0.78
Song C	2021	China	10.21037/atm-21-25	Retrospective	Prognostic	Classification	Pancreas	74	20 radiomics features in 5 categories (primary lesion; pancreas; lymph nodes; hepatobiliary system; portal system); symptoms (s); age (a); gender (g)	Disease recurrence	DLR-A (SVM)	Imaging (CT - Hospital I)	56	10-fold	0.75		0.8			Imaging (CT - Hospital II)	18	0.61		0.77			Radiomics-A		Imaging (CT-Hospital I)	56	0.75		0.74				Imaging (CT-Hospital II)	18	0.44		0.56
Song C	2021	China	10.21037/atm-21-25	Retrospective	Prognostic	Classification	Pancreas	74	20 radiomics features in 5 categories (primary lesion; pancreas; lymph nodes; hepatobiliary system; portal system); symptoms (s); age (a); gender (g)	Disease recurrence	DLR-V (SVM)	Imaging (CT - Hospital I)	56	10-fold	0.71		0.58			Imaging (CT - Hospital II)	18	0.44		0.48			Radiomics-V		Imaging (CT-Hospital I)	56	0.71		0.68				Imaging (CT-Hospital II)	18	0.44		0.52
Song C	2021	China	10.21037/atm-21-25	Retrospective	Prognostic	Classification	Pancreas	74	20 radiomics features in 5 categories (primary lesion; pancreas; lymph nodes; hepatobiliary system; portal system); symptoms (s); age (a); gender (g)	Disease recurrence	DLR-A&V (SVM)	Imaging (CT - Hospital I)	56	10-fold	0.71		0.72			Imaging (CT - Hospital II)	18	0.61		0.64			Radiomics-A&V		Imaging (CT-Hospital I)	56	0.71		0.7				Imaging (CT-Hospital II)	18	0,56		0.56
Song C	2021	China	10.21037/atm-21-25	Retrospective	Prognostic	Classification	Pancreas	74	20 radiomics features in 5 categories (primary lesion; pancreas; lymph nodes; hepatobiliary system; portal system); symptoms (s); age (a); gender (g)	Disease recurrence	DLR-A + s	Imaging (CT - Hospital I)	56	10-fold	0.71		0.75
Song C	2021	China	10.21037/atm-21-25	Retrospective	Prognostic	Classification	Pancreas	74	20 radiomics features in 5 categories (primary lesion; pancreas; lymph nodes; hepatobiliary system; portal system); symptoms (s); age (a); gender (g)	Disease recurrence	DLR-A + sa	Imaging (CT - Hospital I)	56	10-fold	0.76		0.79
Song C	2021	China	10.21037/atm-21-25	Retrospective	Prognostic	Classification	Pancreas	74	20 radiomics features in 5 categories (primary lesion; pancreas; lymph nodes; hepatobiliary system; portal system); symptoms (s); age (a); gender (g)	Disease recurrence	DLA-A + sag	Imaging (CT - Hospital I)	56	10-fold	0.8		0.83
Telalovic JH	2021	Bosnia & Herzegovina; Italy	10.3390/diagnostics11050804	Retrospective	Prognostic	Classification	Pancreas (30; GI (44)	74	age; gender; primary site; metastatic site (liver, bone, lymph nodes); stage; grade; Ki-67; therapy with SSA	Model 1: Progression within 12 months vs. no progression; Model 2: Progression within 18 months vs. no; Model 3: Progression between 12-18 months vs/ progression within 12 months vs. no	LR (Model 1)*	Database (pts who received SSA)	70	10-fold	0.795	0.779				Database (pts who received SSA) - LR after hyperparameter tuning*	70	0.836
Telalovic JH	2021	Bosnia & Herzegovina; Italy	10.3390/diagnostics11050804	Retrospective	Prognostic	Classification	Pancreas (30; GI (44)	74	age; gender; primary site; metastatic site (liver, bone, lymph nodes); stage; grade; Ki-67; therapy with SSA	Model 1: Progression within 12 months vs. no progression; Model 2: Progression within 18 months vs. no; Model 3: Progression between 12-18 months vs/ progression within 12 months vs. no	RF (Model 1)*	Database (pts who received SSA)	70	10-fold	0.844	0.837
Telalovic JH	2021	Bosnia & Herzegovina; Italy	10.3390/diagnostics11050804	Retrospective	Prognostic	Classification	Pancreas (30; GI (44)	74	age; gender; primary site; metastatic site (liver, bone, lymph nodes); stage; grade; Ki-67; therapy with SSA	Model 1: Progression within 12 months vs. no progression; Model 2: Progression within 18 months vs. no; Model 3: Progression between 12-18 months vs/ progression within 12 months vs. no	SVC (Model 1)*	Database (pts who received SSA)	70	10-fold	0.871	0.876				Database (pts who received SSA) - MNB after hyperparameter tuning*	70	0.825
Telalovic JH	2021	Bosnia & Herzegovina; Italy	10.3390/diagnostics11050804	Retrospective	Prognostic	Classification	Pancreas (30; GI (44)	74	age; gender; primary site; metastatic site (liver, bone, lymph nodes); stage; grade; Ki-67; therapy with SSA	Model 1: Progression within 12 months vs. no progression; Model 2: Progression within 18 months vs. no; Model 3: Progression between 12-18 months vs/ progression within 12 months vs. no	GNB (Model 3)*	Database (pts who received SSA)	70	10-fold	0.559	0.46
Telalovic JH	2021	Bosnia & Herzegovina; Italy	10.3390/diagnostics11050804	Retrospective	Prognostic	Classification	Pancreas (30; GI (44)	74	age; gender; primary site; metastatic site (liver, bone, lymph nodes); stage; grade; Ki-67; therapy with SSA	Model 1: Progression within 12 months vs. no progression; Model 2: Progression within 18 months vs. no; Model 3: Progression between 12-18 months vs/ progression within 12 months vs. no	KNN (Model 1)*	Database (pts who received SSA)	70	10-fold	0.843	0.844				Database (pts who received SSA) - MLP after hyperparameter tuning*	70	0.867
Telalovic JH	2021	Bosnia & Herzegovina; Italy	10.3390/diagnostics11050804	Retrospective	Prognostic	Classification	Pancreas (30; GI (44)	74	age; gender; primary site; metastatic site (liver, bone, lymph nodes); stage; grade; Ki-67; therapy with SSA	Model 1: Progression within 12 months vs. no progression; Model 2: Progression within 18 months vs. no; Model 3: Progression between 12-18 months vs/ progression within 12 months vs. no	DT (Model 1)*	Database (pts who received SSA)	70	10-fold	0.845	0.82
Telalovic JH	2021	Bosnia & Herzegovina; Italy	10.3390/diagnostics11050804	Retrospective	Prognostic	Classification	Pancreas (30; GI (44)	74	age; gender; primary site; metastatic site (liver, bone, lymph nodes); stage; grade; Ki-67; therapy with SSA	Model 1: Progression within 12 months vs. no progression; Model 2: Progression within 18 months vs. no; Model 3: Progression between 12-18 months vs/ progression within 12 months vs. no	GB (Model 1)*	Database (pts who received SSA)	70	10-fold	0.835	0.831
Telalovic JH	2021	Bosnia & Herzegovina; Italy	10.3390/diagnostics11050804	Retrospective	Prognostic	Classification	Pancreas (30; GI (44)	74	age; gender; primary site; metastatic site (liver, bone, lymph nodes); stage; grade; Ki-67; therapy with SSA	Model 1: Progression within 12 months vs. no progression; Model 2: Progression within 18 months vs. no; Model 3: Progression between 12-18 months vs/ progression within 12 months vs. no	XT (Model 1)*	Database (pts who received SSA)	70	10-fold	0.852	0.851
Telalovic JH	2021	Bosnia & Herzegovina; Italy	10.3390/diagnostics11050804	Retrospective	Prognostic	Classification	Pancreas (30; GI (44)	74	age; gender; primary site; metastatic site (liver, bone, lymph nodes); stage; grade; Ki-67; therapy with SSA	Model 1: Progression within 12 months vs. no progression; Model 2: Progression within 18 months vs. no; Model 3: Progression between 12-18 months vs/ progression within 12 months vs. no	MNB (Model 1)*	Database (pts who received SSA)	70	10-fold	0.822	0.812				Database (pts who received SSA) - SVC after hyperparameter tuning*	70	0.862
Telalovic JH	2021	Bosnia & Herzegovina; Italy	10.3390/diagnostics11050804	Retrospective	Prognostic	Classification	Pancreas (30; GI (44)	74	age; gender; primary site; metastatic site (liver, bone, lymph nodes); stage; grade; Ki-67; therapy with SSA	Model 1: Progression within 12 months vs. no progression; Model 2: Progression within 18 months vs. no; Model 3: Progression between 12-18 months vs/ progression within 12 months vs. no	MLP (Model 1)*	Database (pts who received SSA)	70	10-fold	0.869	0.85				Database (pts who received SSA) - KNN after hyperparameter tuning	70	0.852
Tirosh A	2019	USA	10.1002/cncr.31930	Prospective	Diagnostic	Classification	Pancreas	33	15,844 differentially methylated CpG sites	Methylation status	Unsupervised clustering analysis	Tissue samples
Udristoiu AL	2021	Romania	10.1371/journal.pone.0251701	Prospective	Diagnostic	Classification	Pancreas	65 pts/ 3360 EUS images	gray scale; contrast enhanved sequential images; color Doppler; real-time elastography	Tumor type identification (PDAC vs. chronic pseudotumoral pancreatitis vs. PNET)	CNN-LSTM (PDAC)	Imaging (EUS)	30 pts/ 992 images							Imaging (EUS)	30 pts/ 248 images	0.9761		0.97	0.967	0.992
Udristoiu AL	2021	Romania	10.1371/journal.pone.0251701	Prospective	Diagnostic	Classification	Pancreas	65 pts/ 3360 EUS images	gray scale; contrast enhanved sequential images; color Doppler; real-time elastography	Tumor type identification (PDAC vs. chronic pseudotumoral pancreatitis vs. PNET)	CNN-LSTM (pancreatitis)	Imaging (EUS)	20 pts/ 896 images							Imaging (EUS)	20 pts/ 224 images	0.9866		0.99	0.98	0.999
Udristoiu AL	2021	Romania	10.1371/journal.pone.0251701	Prospective	Diagnostic	Classification	Pancreas	65 pts/ 3360 EUS images	gray scale; contrast enhanved sequential images; color Doppler; real-time elastography	Tumor type identification (PDAC vs. chronic pseudotumoral pancreatitis vs. PNET)	CNN-LSTM (PNET)	Imaging (EUS)	15 pts/ 800 images							Imaging (EUS)	15 pts/ 200 images	0.9851		0.98	0.966	0.993
Udristoiu AL	2021	Romania	10.1371/journal.pone.0251701	Prospective	Diagnostic	Classification	Pancreas	65 pts/ 3360 EUS images	gray scale; contrast enhanved sequential images; color Doppler; real-time elastography	Tumor type identification (PDAC vs. chronic pseudotumoral pancreatitis vs. PNET)	CNN-LSTM (mean)	Imaging (EUS)	65 patients/ 2688 images							Imaging (EUS)	65 pts/ 672 images	0.9826		0.98
van Gerven MAJ	2007	the Netherlands	10.1016/j.artmed.2006.09.003	Retrospective	Prognostic	Classification	Not specified	54	5-HIAA; CgA; diarrhea; wheezingl flushingl abdominal pain; general illness; bowel obstruction; internal bleeding; fever; liver metastases	Carcinoid heart disease	NTC	Database (clinical)	54	leave-one-out	0.54
van Gerven MAJ	2007	the Netherlands	10.1016/j.artmed.2006.09.003	Retrospective	Prognostic	Classification	Not specified	54	5-HIAA; CgA; diarrhea; wheezingl flushingl abdominal pain; general illness; bowel obstruction; internal bleeding; fever; liver metastases	Carcinoid heart disease																	Physician		Database (clinical)	54	0.69
van Gerven MAJ	2007	the Netherlands	10.1016/j.artmed.2006.09.003	Retrospective	Prognostic	Classification	Not specified	54	5-HIAA; CgA; diarrhea; wheezingl flushingl abdominal pain; general illness; bowel obstruction; internal bleeding; fever; liver metastases	Carcinoid heart disease																	NB		Database (clinical)	54	0.63
van Gerven MAJ	2007	the Netherlands	10.1016/j.artmed.2006.09.003	Retrospective	Prognostic	Classification	Not specified	54	5-HIAA; CgA; diarrhea; wheezingl flushingl abdominal pain; general illness; bowel obstruction; internal bleeding; fever; liver metastases	Carcinoid heart disease																	LR		Database (clinical)	54	0.67
van Gerven MAJ	2007	the Netherlands	10.1016/j.artmed.2006.09.003	Retrospective	Prognostic	Classification	Not specified	54	5-HIAA; CgA; diarrhea; wheezingl flushingl abdominal pain; general illness; bowel obstruction; internal bleeding; fever; liver metastases	Carcinoid heart disease																	C4.5		Database (clinical)	54	0.45
Wan Y	2021	China; USA	10.1002/mp.15199	Retrospective	Prognostic	Classification	Pancreas	137	56 radiomics features	Tumor grade	Handcrafted	Imaging (CT)	96	5-fold			0.824	0.733	0.894	Imaging (CT)	41			0.739	0.579	0.863
Wan Y	2021	China; USA	10.1002/mp.15199	Retrospective	Prognostic	Classification	Pancreas	137	111 radiomics features	Tumor grade	SAE	Imaging (CT)	96	5-fold			0.766	0.669	0.846	Imaging (CT)	41			0.715	0.553	0.845
Wan Y	2021	China; USA	10.1002/mp.15199	Retrospective	Prognostic	Classification	Pancreas	137	167 radiomics features	Tumor grade	Hybrid	Imaging (CT)	96	5-fold			0.934	0.865	0.974	Imaging (CT)	41			0.771	0.613	0.887
Wang Q	2020	China	10.1042/BSR20193860	Prospective	Diagnostic	Classification	Small intestine	43 (10 tumors; 10 normal; 2 lymph node metastases; 21 liver metastases)	674 differential gene expressions (613 normal vs. tumor; 61 tumor vs. liver metastases)	Expression profile	ANN
Wang Q	2021	China	10.3389/fonc.2021.725988	Retrospective	Diagnostic	Classification	Liver	146	90 genes	Tumor type (metastatic colorectal)	SVM									Gene expression assay	23			0.984
Wang Q	2021	China	10.3389/fonc.2021.725988	Retrospective	Diagnostic	Classification	Liver	146	90 genes	Tumor type (metastatic ovarian)	SVM									Gene expression assay	23			1
Wang Q	2021	China	10.3389/fonc.2021.725988	Retrospective	Diagnostic	Classification	Liver	146	90 genes	Tumor type (metastatic breast)	SVM									Gene expression assay	19			1
Wang Q	2021	China	10.3389/fonc.2021.725988	Retrospective	Diagnostic	Classification	Liver	146	90 genes	Tumor type (metastatic neuroendocrine)	SVM									Gene expression assay	16			0.984
Wang Q	2021	China	10.3389/fonc.2021.725988	Retrospective	Diagnostic	Classification	Liver	146	90 genes	Tumor type (metastatic pancreatic)	SVM									Gene expression assay	16			0.945
Wang Q	2021	China	10.3389/fonc.2021.725988	Retrospective	Diagnostic	Classification	Liver	146	90 genes	Tumor type (metastatic - all)	SVM									Gene expression assay	130			0.981
Wehrend J	2021	USA	10.1186/s13550-021-00839-x	Retrospective	Diagnostic	Classification	Liver	125	2D 68-Ga-DOTATATE PET/CT images	Tumor type identification	CNN - 5 px noise filter	Imaging (PET/CT)	75	5-fold						Imaging (PET/CT)	25		0.66	0.700**	0.692	0.708
Wehrend J	2021	USA	10.1186/s13550-021-00839-x	Retrospective	Diagnostic	Classification	Liver	125	2D 68-Ga-DOTATATE PET/CT images	Tumor type identification	CNN - 7 px noise filter	Imaging (PET/CT)	75	5-fold						Imaging (PET/CT)	25		0.68	0.710**	0.702	0.718
Wehrend J	2021	USA	10.1186/s13550-021-00839-x	Retrospective	Diagnostic	Classification	Liver	125	2D 68-Ga-DOTATATE PET/CT images	Tumor type identification	CNN - 10 px noise filter	Imaging (PET/CT)	75	5-fold						Imaging (PET/CT)	25		0.72	0.720**	0.712	0.728
Wehrend J	2021	USA	10.1186/s13550-021-00839-x	Retrospective	Diagnostic	Classification	Liver	125	2D 68-Ga-DOTATATE PET/CT images	Tumor type identification	CNN - 15 px noise filter	Imaging (PET/CT)	75	5-fold						Imaging (PET/CT)	25		0.76	0.730**	0.722	0.738
Wehrend J	2021	USA	10.1186/s13550-021-00839-x	Retrospective	Diagnostic	Classification	Liver	125	2D 68-Ga-DOTATATE PET/CT images	Tumor type identification	CNN - 20 px noise filter	Imaging (PET/CT)	75	5-fold						Imaging (PET/CT)	25		0.79	0.710**	0.702	0.718
Xing F	2013	USA	10.1007/978-3-642-40811-3_55	Prospective	Diagnostic	Classification	Pancreas	101	WSI (TMA)	Cell detection	SVM	Histology samples
Xing F	2013	USA	10.1007/978-3-642-40811-3_55	Prospective	Diagnostic	Classification	Pancreas	101	WSI (TMA)	Ki-67 scoring	SVM									Histology	101	0.8768
Xing F	2014	USA	10.1109/TBME.2013.2291703	Prospective	Diagnostic	Classification	GEP		geometry; color intensity; cell shapes; probability;intensity histogram	Ki-67 scoring	SVM-polynomial kernel	Histology samples		3-fold	0.903					Histology		0.902
Xing F	2014	USA	10.1109/TBME.2013.2291703	Prospective	Diagnostic	Classification	GEP		geometry; color intensity; cell shapes; probability;intensity histogram	Ki-67 scoring	SVM-Gaussian kernel	Histology samples		3-fold	0.901					Histology		0.902
Xing F	2014	USA	10.1109/TBME.2013.2291703	Prospective	Diagnostic	Classification	GEP		geometry; color intensity; cell shapes; probability;intensity histogram	Ki-67 scoring	SVM-linear kernel	Histology samples		3-fold	0.899					Histology		0.854
Xing F	2014	USA	10.1109/TBME.2013.2291703	Prospective	Diagnostic	Classification	GEP		geometry; color intensity; cell shapes; probability;intensity histogram	Ki-67 scoring	SVM-sigmoid kernel	Histology samples		3-fold	0.838					Histology		0.882
Xing F	2015	USA	10.1007/978-3-319-24574-4_40	Prospective	Diagnostic	Classification	Not specified	12	cell shape; cell contour	Cell segmentation	CNN									Histology samples	12
Xing F	2016	USA	10.1007/978-3-319-46726-9_22	Prospective	Diagnostic	Classification	Pancreas	45	transfer shape modeling	Cell segmentation	CNN	Histology samples	22							Histology samples	23
Xing F	2016	USA	10.1109/TMI.2015.2481436	Prospective	Diagnostic	Classification	Pancreas	73	transfer shape modeling	Nucleus segmentation	CNN	Histology samples	22 WSI/ 1,536,000 image patches							Histology samples	51 WSI/ 1765 nuclei		0.88
Xing F	2016	USA	10.1109/TMI.2015.2481436	Prospective	Diagnostic	Classification	Pancreas	73	transfer shape modeling	Nucleus segmentation	CNN																SVM		Histology samples	51 WSI/ 1765 nuclei		0.72
Xing F	2016	USA	10.1109/TMI.2015.2481436	Prospective	Diagnostic	Classification	Pancreas	73	transfer shape modeling	Nucleus segmentation	CNN																RF		Histology samples	51 WSI/ 1765 nuclei		0.78
Xing F	2016	USA	10.1109/TMI.2015.2481436	Prospective	Diagnostic	Classification	Pancreas	73	transfer shape modeling	Nucleus segmentation	CNN																DBN		Histology samples	51 WSI/ 1765 nuclei		0.78
Xing F	2019	USA	10.1109/TBME.2019.2900378	Prospective	Diagnostic	Classification	Pancreas	38 pats/ 114 WSI	Pixel-to-pixel nucleus identification	Tumor detection (tumor; no tumor)	FCN-8s	Histology samples (Ki-67 stained)	19							Histology samples (Ki-67 stained)	19		0.705
Xing F	2019	USA	10.1109/TBME.2019.2900378	Prospective	Diagnostic	Classification	Pancreas	38 pats/ 114 WSI	Pixel-to-pixel nucleus identification	Tumor detection (tumor; no tumor)	U-Net	Histology samples (Ki-67 stained)	19							Histology samples (Ki-67 stained)	19		0.74
Xing F	2019	USA	10.1109/TBME.2019.2900378	Prospective	Diagnostic	Classification	Pancreas	38 pats/ 114 WSI	Pixel-to-pixel nucleus identification	Tumor detection (tumor; no tumor)	FCRNA	Histology samples (Ki-67 stained)	19							Histology samples (Ki-67 stained)	19		0.671
Xing F	2019	USA	10.1109/TBME.2019.2900378	Prospective	Diagnostic	Classification	Pancreas	38 pats/ 114 WSI	Pixel-to-pixel nucleus identification	Tumor detection (tumor; no tumor)	FCRNB	Histology samples (Ki-67 stained)	19							Histology samples (Ki-67 stained)	19		0.698
Xing F	2019	USA	10.1109/TBME.2019.2900378	Prospective	Diagnostic	Classification	Pancreas	38 pats/ 114 WSI	Pixel-to-pixel nucleus identification	Tumor detection (tumor; no tumor)	SFCNOPI	Histology samples (Ki-67 stained)	19							Histology samples (Ki-67 stained)	19		0.793
Xing F	2019	USA	10.1109/TBME.2019.2900378	Prospective	Diagnostic	Classification	Pancreas	38 pats/ 114 WSI	Pixel-to-pixel nucleus identification	Tumor detection (tumor; no tumor)	FRCN	Histology samples (Ki-67 stained)	19							Histology samples (Ki-67 stained)	19		0.86
Xing F	2019	USA	10.1109/TBME.2019.2900378	Prospective	Diagnostic	Classification	Pancreas	38 pats/ 114 WSI	Pixel-to-pixel nucleus identification	Tumor detection (tumor; no tumor)	KiNet	Histology samples (Ki-67 stained)	19							Histology samples (Ki-67 stained)	19		0.898
Xing F	2019	USA	10.1109/TBME.2019.2900378	Prospective	Diagnostic	Classification	Pancreas	38 pats/ 114 WSI	Pixel-to-pixel nucleus identification	Tumor classification (immunopositive; immunonegative)	FCN-8s	Histology samples (Ki-67 stained)	19							Histology samples (Ki-67 stained)	19		0.649	0.525
Xing F	2019	USA	10.1109/TBME.2019.2900378	Prospective	Diagnostic	Classification	Pancreas	38 pats/ 114 WSI	Pixel-to-pixel nucleus identification	Tumor classification (immunopositive; immunonegative)	U-Net	Histology samples (Ki-67 stained)	19							Histology samples (Ki-67 stained)	19		0.66	0.55
Xing F	2019	USA	10.1109/TBME.2019.2900378	Prospective	Diagnostic	Classification	Pancreas	38 pats/ 114 WSI	Pixel-to-pixel nucleus identification	Tumor classification (immunopositive; immunonegative)	FCRNA	Histology samples (Ki-67 stained)	19							Histology samples (Ki-67 stained)	19		0.578	0.59
Xing F	2019	USA	10.1109/TBME.2019.2900378	Prospective	Diagnostic	Classification	Pancreas	38 pats/ 114 WSI	Pixel-to-pixel nucleus identification	Tumor classification (immunopositive; immunonegative)	FCRNB	Histology samples (Ki-67 stained)	19							Histology samples (Ki-67 stained)	19		0.622	0.637
Xing F	2019	USA	10.1109/TBME.2019.2900378	Prospective	Diagnostic	Classification	Pancreas	38 pats/ 114 WSI	Pixel-to-pixel nucleus identification	Tumor classification (immunopositive; immunonegative)	SFCNOPI	Histology samples (Ki-67 stained)	19							Histology samples (Ki-67 stained)	19		0.716	0.561
Xing F	2019	USA	10.1109/TBME.2019.2900378	Prospective	Diagnostic	Classification	Pancreas	38 pats/ 114 WSI	Pixel-to-pixel nucleus identification	Tumor classification (immunopositive; immunonegative)	FRCN	Histology samples (Ki-67 stained)	19							Histology samples (Ki-67 stained)	19		0.768	0.68
Xing F	2019	USA	10.1109/TBME.2019.2900378	Prospective	Diagnostic	Classification	Pancreas	38 pats/ 114 WSI	Pixel-to-pixel nucleus identification	Tumor classification (immunopositive; immunonegative)	KiNet	Histology samples (Ki-67 stained)	19							Histology samples (Ki-67 stained)	19		0.804	0.724
Zhang X	2020	USA	10.1200/CCI.19.00108	Retrospective	Diagnostic	Classification	Pancreas	110 pts/ 134 slides	IHC slides stained for Ki-67	Nucleus detection	GADA	Histology samples (ICH - UC)	72	2-fold		0.834	0.857	0.851	0.863	Histology (ICH - UC)	72		0.813	0.775	0.771	0.779
Zhang X	2020	USA	10.1200/CCI.19.00108	Retrospective	Diagnostic	Classification	Pancreas	110 pts/ 134 slides	IHC slides stained for Ki-67	Nucleus detection	GADA																FCN-8s		Histology (IHC)-detection	72		0.536	0.478	0.471	0.485
Zhang X	2020	USA	10.1200/CCI.19.00108	Retrospective	Diagnostic	Classification	Pancreas	110 pts/ 134 slides	IHC slides stained for Ki-67	Nucleus detection	GADA																U-Net		Histology (IHC)-detection	72		0.611	0.574	0.559	0.589
Zhang X	2020	USA	10.1200/CCI.19.00108	Retrospective	Diagnostic	Classification	Pancreas	110 pts/ 134 slides	IHC slides stained for Ki-67	Nucleus detection	GADA																FCR NA		Histology (IHC)-detection	72		0.634	0.682	0.676	0.688
Zhang X	2020	USA	10.1200/CCI.19.00108	Retrospective	Diagnostic	Classification	Pancreas	110 pts/ 134 slides	IHC slides stained for Ki-67	Nucleus detection	GADA																FCR NB		Histology (IHC)-detection	72		0.682	0.755	0.749	0.761
Zhang X	2020	USA	10.1200/CCI.19.00108	Retrospective	Diagnostic	Classification	Pancreas	110 pts/ 134 slides	IHC slides stained for Ki-67	Nucleus detection	GADA																FRCN		Histology (IHC)-detection	72		0.817	0.791	0.784	0.798
Zhang X	2020	USA	10.1200/CCI.19.00108	Retrospective	Diagnostic	Classification	Pancreas	110 pts/ 134 slides	IHC slides stained for Ki-67	Nucleus classification	GADA	Histology samples (ICH - UC)	72	2-fold		0.695	0.627	0.613	0.641	Histology (ICH - UC)	72		0.623	0.462	0.444	0.48
Zhang X	2020	USA	10.1200/CCI.19.00108	Retrospective	Diagnostic	Classification	Pancreas	110 pts/ 134 slides	IHC slides stained for Ki-67	Nucleus classification	GADA																FCN-8s		Histology (IHC)-classification	72		0.436	0.295	0.279	0.311
Zhang X	2020	USA	10.1200/CCI.19.00108	Retrospective	Diagnostic	Classification	Pancreas	110 pts/ 134 slides	IHC slides stained for Ki-67	Nucleus classification	GADA																U-Net		Histology (IHC)-classification	72		0.476	0.326	0.317	0.335
Zhang X	2020	USA	10.1200/CCI.19.00108	Retrospective	Diagnostic	Classification	Pancreas	110 pts/ 134 slides	IHC slides stained for Ki-67	Nucleus classification	GADA																FCR NA		Histology (IHC)-classification	72		0.558	0.497	0.489	0.505
Zhang X	2020	USA	10.1200/CCI.19.00108	Retrospective	Diagnostic	Classification	Pancreas	110 pts/ 134 slides	IHC slides stained for Ki-67	Nucleus classification	GADA																FCR NB		Histology (IHC)-classification	72		0.606	0.526	0.517	0.535
Zhang X	2020	USA	10.1200/CCI.19.00108	Retrospective	Diagnostic	Classification	Pancreas	110 pts/ 134 slides	IHC slides stained for Ki-67	Nucleus classification	GADA																FRCN		Histology (IHC)-classification	72		0.707	0.608	0.604	0.612
Zhang T	2021	China	10.3389/fonc.2020.521831	Retrospective	Prognostic	Classification	Pancreas	82	40 texture radiomics features	Tumor grade (G1 vs. G2)	DC+AdaBoost	Imaging (CT)	62							Imaging (CT)	20	0.75		0.82
Zhang T	2021	China	10.3389/fonc.2020.521831	Retrospective	Prognostic	Classification	Pancreas	82	40 texture radiomics features	Tumor grade (G1 vs. G2)	DC+GBDT	Imaging (CT)	62							Imaging (CT)	20	0.71		0.75
Zhang T	2021	China	10.3389/fonc.2020.521831	Retrospective	Prognostic	Classification	Pancreas	82	40 texture radiomics features	Tumor grade (G1 vs. G2)	XGB+RF	Imaging (CT)	62							Imaging (CT)	20	0.72		0.78
Zhang T	2021	China	10.3389/fonc.2020.521831	Retrospective	Prognostic	Classification	Pancreas	82	40 texture radiomics features	Tumor grade (G2 vs. G3)	DC+AdaBoost	Imaging (CT)	62							Imaging (CT)	20	0.65		0.7
Zhang T	2021	China	10.3389/fonc.2020.521831	Retrospective	Prognostic	Classification	Pancreas	82	40 texture radiomics features	Tumor grade (G2 vs. G3)	DC+GBDT	Imaging (CT)	62							Imaging (CT)	20	0.68		0.73
Zhang T	2021	China	10.3389/fonc.2020.521831	Retrospective	Prognostic	Classification	Pancreas	82	40 texture radiomics features	Tumor grade (G2 vs. G3)	XGB+RF	Imaging (CT)	62							Imaging (CT)	20	0.61		0.57
Zhang T	2021	China	10.3389/fonc.2020.521831	Retrospective	Prognostic	Classification	Pancreas	82	40 texture radiomics features	Tumor grade (G1 vs. G3)	DC+AdaBoost	Imaging (CT)	62							Imaging (CT)	20	0.77		0.85
Zhang T	2021	China	10.3389/fonc.2020.521831	Retrospective	Prognostic	Classification	Pancreas	82	40 texture radiomics features	Tumor grade (G1 vs. G3)	DC+GBDT	Imaging (CT)	62							Imaging (CT)	20	0.76		0.82
Zhang T	2021	China	10.3389/fonc.2020.521831	Retrospective	Prognostic	Classification	Pancreas	82	40 texture radiomics features	Tumor grade (G1 vs. G3)	XGB+RF	Imaging (CT)	62							Imaging (CT)	20	0.78		0.86
Zhou RQ	2019	China	10.12998/wjcc.v7.i13.1611	Retrospective	Prognostic	Classification	Pancreas	91	age; ALT; bilirubin; AFP; CEA; CA 19-9; CA 125; CA 153; CA 72-4	Tumor grade	LR	Histology samples		leave-one-out						Histology samples	91		0.8
Zhou RQ	2019	China	10.12998/wjcc.v7.i13.1611	Retrospective	Prognostic	Classification	Pancreas	91	age; ALT; bilirubin; AFP; CEA; CA 19-9; CA 125; CA 153; CA 72-4	Tumor grade	SVM	Histology samples		leave-one-out						Histology samples	91		0.81
Zhou RQ	2019	China	10.12998/wjcc.v7.i13.1611	Retrospective	Prognostic	Classification	Pancreas	91	age; ALT; bilirubin; AFP; CEA; CA 19-9; CA 125; CA 153; CA 72-4	Tumor grade	Linear SVM	Histology samples		leave-one-out						Histology samples	91		0.82
Zhou RQ	2019	China	10.12998/wjcc.v7.i13.1611	Retrospective	Prognostic	Classification	Pancreas	91	age; ALT; bilirubin; AFP; CEA; CA 19-9; CA 125; CA 153; CA 72-4	Tumor grade	LDA-eigen	Histology samples		leave-one-out						Histology samples	91		0.85
Zhou RQ	2019	China	10.12998/wjcc.v7.i13.1611	Retrospective	Prognostic	Classification	Pancreas	91	age; ALT; bilirubin; AFP; CEA; CA 19-9; CA 125; CA 153; CA 72-4	Tumor grade	LDA-lsqr	Histology samples		leave-one-out						Histology samples	91		0.85
Zhou RQ	2019	China	10.12998/wjcc.v7.i13.1611	Retrospective	Prognostic	Classification	Pancreas	91	age; ALT; bilirubin; AFP; CEA; CA 19-9; CA 125; CA 153; CA 72-4	Tumor grade	LDA-svd	Histology samples		leave-one-out						Histology samples	91		0.82
Zhou RQ	2019	China	10.12998/wjcc.v7.i13.1611	Retrospective	Prognostic	Classification	Pancreas	91	age; ALT; bilirubin; AFP; CEA; CA 19-9; CA 125; CA 153; CA 72-4	Tumor grade	MLP	Histology samples		leave-one-out						Histology samples	91		0.82
Zimmerman NM	2021	USA	10.2217/fon-2020-1254	Retrospective	Prognostic	Classification	Multiple	13830	age; sex; geographic region; payer and plan type; endoscopy; biopsy; imaging studies; NET-related symptoms	Disease diagnosis	DT									Database (MarketScan™ and Medicare)

## Sheet: Abbreviations
*	best value among the tested algorithms
**	PR AUC (instead of ROC AUC)
5-HIAA	5-Hydroxyindoleacetic acid
AFP	alpha-fetoprotein
AICVFD	average ICVF difference
ALT	alanine aminotransferase
ASD	average surface distance
BT	boosted tree
CEA	carcinoembryonic antigen
CgA	chromogranin A
DAB	diaminobenzidine
DBN	deep belief network
DC	distance correlation
DLR	deep learning radiomics
DSFR	deep semantic segmentation feature-based radiomics
DT	decision tree
EC	enterochromaffin cells
EUS	endsocopic ultrasound
GADA	generative adversarial domain adaptation
GAN	generative adversarial network
GB	gradient boosting
GBDT	gradient boosting decision tree
Gd-EOB	gadoxetic acid
GEP	gastro-entero-pancreatic
GI	gastrointestinal
GLCM	gray-level co-occurrence matrix
GLRLM	gray-level run length matrix
GLZLM	gray-level zone length matrix
GNB	Gaussian naïve Bayes
H&E	hematoxylin & eosin stain
HTL	hepatic tumor load
ICH	immunohistochemistry
ICVF	intracellular volume fraction
KNN	k-nearest neighbor
LASSO	least absolute shrinkage and selection operator
LDA	linear discriminant analysis
LR	logistic regression
LSTM	long short-term memory
MCC	multidisciplinary cancer conference
MLP	multi-layer perceptor
MNB	multinomial naïve Bayes
MRI	magnetic resonance imaging
N/A	not available / not applicable
NB	naïve Bayes
NELM	neuroendocrine liver metastases
NEN	neuroendocrine neoplasm
NGLDM	neighborhood gray-level dependence matrix
NN	neural network
NTC	noisy threshold classifier
PDAC	pancreatic adenocarcinoma
PDNET	poorly differentiated neuroendocrine tumor
PNET	pancreatic neuroendocrine tumor
PRRT	peptide radio receptor therapy
PUMCH	Peking Union Medical College Hospital
px	pixel
RDM	reaction-diffusion model
red font	value calculated from data provided in the article
RF	random forest
RMSD	root mean square difference
ROI	region of interest (in an imaging study)
RVD	relative volume difference
SAE	sparse autoencoder
SEER	survival, epidemiology, and end results
SKIE	synaptophysin-KI-estimator
SSA	somatostatin analogue
SVC	support vector classification
SVM	supporting vector machine
TMA	tissue microarray
UC	University of Colorado
WDNEC	well differentiated neuroendocrine carcinoma
WDNET	well differentiated neuroendocrine tumor
WHO	World Heath Organization
WSI	whole slide images
XGB	eXtreme gradient boosting
XT	extra trees
Δabs	absolute change
Δrel	relative change
